# Supplementary material for: Antimicrobial Use in Pig Farms in the Midwestern Region of Minas Gerais, Brazil
Source: Antibiotics (Basel). 2024 Apr 28;13(5):403. doi: 10.3390/antibiotics13050403 (PMC11117247; doi:10.3390/antibiotics13050403)
Supplement: Supplementary file 1 [file antibiotics-13-00403-s001.zip]

Archive with 1 entries (1 files):
- antibiotics-2952193-supplementary.pdf
